# Supplementary material for: Resveratrol Impairs Insulin Signaling in Hepatic Cells via Activation of PKC and PTP1B Pathways
Source: Int J Mol Sci. 2025 Aug 1;26(15):7434. doi: 10.3390/ijms26157434 (PMC12347301; doi:10.3390/ijms26157434)
Supplement: Supplementary file 1 [file ijms-26-07434-s001.zip]

Archive with 1 entries (1 files):
- ijms-3706637-supplementary.pdf
